# Supplementary material for: Synergistic Effects of Non-Thermal Plasma Exposure Time and Drought on Alfalfa (Medicago sativa L.) Germination, Growth and Biochemical Responses
Source: Int J Mol Sci. 2025 Dec 28;27(1):330. doi: 10.3390/ijms27010330 (PMC12785691; doi:10.3390/ijms27010330)
Supplement: Supplementary file 1 [file ijms-27-00330-s001.zip]

Archive with 1 entries (1 files):
- ijms-4042701-supplementary.pdf
